# Supplementary material for: Effects of Fatigue and Unanticipated Factors on Knee Joint Biomechanics in Female Basketball Players during Cutting
Source: Sensors (Basel). 2024 Jul 22;24(14):4759. doi: 10.3390/s24144759 (PMC11280919; doi:10.3390/s24144759)
Supplement: Supplementary file 1 [file sensors-24-04759-s001.zip]

Archive with 1 entries (1 files):
- sensors-3092840-supplementary.pdf
